# Supplementary material for: Bay Leaf Extract-Based Near-Infrared Fluorescent Probe for Tissue and Cellular Imaging
Source: J Imaging. 2021 Nov 30;7(12):256. doi: 10.3390/jimaging7120256 (PMC8705868; doi:10.3390/jimaging7120256)
Supplement: Supplementary file 1 [file jimaging-07-00256-s001.zip]

Archive with 1 entries (1 files):
- jimaging-1459865-supplementary.pdf
